# Supplementary material for: Stability Studies of a Tetraethyl Orthosilicate-Based Thixotropic Drug Delivery System
Source: Pharmaceutics. 2024 Oct 29;16(11):1392. doi: 10.3390/pharmaceutics16111392 (PMC11597098; doi:10.3390/pharmaceutics16111392)
Supplement: Supplementary file 1 [file pharmaceutics-16-01392-s001.zip]

Archive with 1 entries (1 files):
- pharmaceutics-3253461-supplementary.pdf
